# Supplementary material for: Selenium Nanomaterials Enhance the Nutrients and Functional Components of Fuding Dabai Tea
Source: Nanomaterials (Basel). 2024 Apr 15;14(8):681. doi: 10.3390/nano14080681 (PMC11053761; doi:10.3390/nano14080681)
Supplement: Supplementary file 1 [file nanomaterials-14-00681-s001.zip]

Archive with 1 entries (1 files):
- nanomaterials-2934022-supplementary.pdf
